# Supplementary material for: The first troglobitic species of freshwater flatworm of the suborder Continenticola (Platyhelminthes) from South America
Source: Zookeys. 2015 Jan 12;(470):1–16. doi: 10.3897/zookeys.470.8728 (PMC4304035; doi:10.3897/zookeys.470.8728)
Supplement: XML Treatment for Girardia multidiverticulata [file zookeys.470.8728-treatment1.xml]

<!DOCTYPE tp:taxon-treatment
  PUBLIC "-//TaxonX//DTD Taxonomic Treatment Publishing DTD v0 20100105//EN" "tax-treatment-NSO.dtd">
<tp:taxon-treatment xmlns:tp="http://www.plazi.org/taxpub"><tp:treatment-meta><kwd-group><label>Taxon classification</label><kwd><named-content content-type="kingdom">Animalia</named-content></kwd><kwd><named-content content-type="order">Tricladida</named-content></kwd><kwd><named-content content-type="family">Dugesiidae</named-content></kwd></kwd-group><mixed-citation publication-type="journal"><person-group><name><surname>de Souza</surname><given-names>Stella Teles</given-names></name><name><surname>Morais</surname><given-names>Ana Laura Nunes</given-names></name><name><surname>Cordeiro</surname><given-names>Lívia Medeiros</given-names></name><name><surname>Leal-Zanchet</surname><given-names>Ana Maria</given-names></name></person-group><article-title>The first troglobitic species of freshwater flatworm of the suborder <tp:taxon-name><tp:taxon-name-part taxon-name-part-type="suborder">Continenticola</tp:taxon-name-part></tp:taxon-name> (<tp:taxon-name><tp:taxon-name-part taxon-name-part-type="phylum">Platyhelminthes</tp:taxon-name-part></tp:taxon-name>) from South America</article-title><source>Zookeys</source><day>12</day><month>1</month><year>2015</year><volume>2015</volume><issue>470</issue><fpage>1</fpage><lpage>16</lpage><pub-id pub-id-type="doi">10.3897/zookeys.470.8728</pub-id></mixed-citation></tp:treatment-meta><tp:nomenclature><tp:taxon-name>
                            <tp:taxon-name-part taxon-name-part-type="genus">Girardia</tp:taxon-name-part>
                            <tp:taxon-name-part taxon-name-part-type="species">multidiverticulata</tp:taxon-name-part>
                            <object-id xmlns:xlink="http://www.w3.org/1999/xlink" content-type="zoobank" xlink:type="simple">http://zoobank.org/147CB963-DECB-4125-985D-124B306B5EA0</object-id>
                        </tp:taxon-name><tp:taxon-status xmlns:xlink="http://www.w3.org/1999/xlink" xlink:type="simple">sp. n.</tp:taxon-status></tp:nomenclature><tp:treatment-sec sec-type="Material examined"><title>Material examined.</title><p><italic>Holotype</italic>. MZUSP PL.1573: “Buraco do Bicho” cave, Bodoquena Plateau, Mato Grosso do Sul (MS), Brazil, July 2011, <italic>coll</italic>. L. M. Cordeiro &amp; R. Borghezan, sagittal sections on 18 slides.</p><!--PageBreak--><p><italic>Paratypes</italic>. “Buraco do Bicho” cave, Bodoquena Plateau, MS, Brazil, July 2011, <italic>coll</italic>. L. M. Cordeiro &amp; R. Borghezan. MZU PL.00184: sagittal sections on 61 slides; MZU PL.00185: sagittal sections on 8 slides; MZU PL.00186: transverse sections on 16 slides.</p></tp:treatment-sec><tp:treatment-sec sec-type="Etymology"><title>Etymology.</title><p>The species name refers to the multiple diverticula of the bulbar cavity.</p></tp:treatment-sec><tp:treatment-sec sec-type="Diagnosis"><title>Diagnosis.</title><p>Blind and unpigmented <italic><tp:taxon-name><tp:taxon-name-part taxon-name-part-type="genus">Girardia</tp:taxon-name-part></tp:taxon-name></italic> species characterized by a branched bulbar cavity with multiple irregular diverticula.</p></tp:treatment-sec><tp:treatment-sec sec-type="Description"><title>Description.</title><p>Live specimens unpigmented and eyeless (Figs <xref ref-type="fig" rid="F2">4–6</xref>). Head highly triangular with long and pointed auricles, which become moderately sized and almost rounded after fixation (Fig. <xref ref-type="fig" rid="F2">6</xref>); posterior tip rounded (Figs <xref ref-type="fig" rid="F2">4–6</xref>). Preserved specimens up to 20 mm long and 3 mm wide (Table <xref ref-type="table" rid="T1">1</xref>). Mouth and gonopore located at the posterior half of the body (Table <xref ref-type="table" rid="T1">1</xref>, Fig. <xref ref-type="fig" rid="F2">6</xref>).</p><table-wrap id="T1" position="float" orientation="portrait"><label>Table 1.</label><caption><p>Measurements, in mm, of specimens of <italic><tp:taxon-name><tp:taxon-name-part taxon-name-part-type="genus">Girardia</tp:taxon-name-part> <tp:taxon-name-part taxon-name-part-type="species">multidiverticulata</tp:taxon-name-part></tp:taxon-name></italic>, sp. n. DG: distance of gonopore from anterior end; DM: distance of mouth from anterior end. The numbers given in parentheses represent the position relative to body length. * Measurements after fixation; ** Measurements after histological processing; -: not measured.</p></caption><table rules="all"><tbody><tr><th rowspan="1" colspan="1"/><th rowspan="1" colspan="1">Holotype MZUSP PL.1573</th><th rowspan="1" colspan="1">Paratype MZU PL.00184</th><th rowspan="1" colspan="1">Paratype MZU PL.00185</th><th rowspan="1" colspan="1">Paratype MZU PL.00186</th></tr><tr><td rowspan="1" colspan="1">Length*</td><td rowspan="1" colspan="1">16</td><td rowspan="1" colspan="1">20</td><td rowspan="1" colspan="1">12</td><td rowspan="1" colspan="1">14</td></tr><tr><td rowspan="1" colspan="1">Length**</td><td rowspan="1" colspan="1">12.5</td><td rowspan="1" colspan="1">15</td><td rowspan="1" colspan="1">9</td><td rowspan="1" colspan="1">12</td></tr><tr><td rowspan="1" colspan="1">Width*</td><td rowspan="1" colspan="1">2</td><td rowspan="1" colspan="1">3</td><td rowspan="1" colspan="1">2</td><td rowspan="1" colspan="1">3</td></tr><tr><td rowspan="1" colspan="1">DM</td><td rowspan="1" colspan="1">9 (72%)*</td><td rowspan="1" colspan="1">9 (60%)**</td><td rowspan="1" colspan="1">6 (67%)**</td><td rowspan="1" colspan="1">-</td></tr><tr><td rowspan="1" colspan="1">DG</td><td rowspan="1" colspan="1">11 (88%)*</td><td rowspan="1" colspan="1">10.5 (70%)**</td><td rowspan="1" colspan="1">7 (78%)**</td><td rowspan="1" colspan="1">-</td></tr></tbody></table></table-wrap><p><italic>Epidermis</italic> (Figs <xref ref-type="fig" rid="F3">7–10</xref>). Columnar epithelium, ciliated on the ventral body surface (Figs <xref ref-type="fig" rid="F3">7</xref>, <xref ref-type="fig" rid="F3">10</xref>). The whole epidermis receives secretions of three types of glands: (1) xanthophil, rhabidtogen secretion (rhammites); (2) erythrophil, fine granular secretion; (3) cyanophil amorphous secretion (Figs <xref ref-type="fig" rid="F3">7–10</xref>). Rhammites are more densely distributed at the dorsal surface (Fig. <xref ref-type="fig" rid="F3">7</xref>). The erythrophil glands and a fourth type of gland, with xanthophil, granular secretion, concentrate their openings medially at the anterior and posterior tips of the body (Figs <xref ref-type="fig" rid="F3">9–10</xref>) as well as at the body margins. Cyanophil glands become numerous towards the anterior tip (Fig. <xref ref-type="fig" rid="F3">9</xref>).</p><fig id="F3" position="float" orientation="portrait"><label>Figures 7–10.</label><caption><p><italic><tp:taxon-name><tp:taxon-name-part taxon-name-part-type="genus">Girardia</tp:taxon-name-part> <tp:taxon-name-part taxon-name-part-type="species">multidiverticulata</tp:taxon-name-part></tp:taxon-name></italic>, holotype in sagittal section: <bold>7–8</bold> dorsal and ventral surfaces of the body, respectively <bold>9–10</bold> anterior and posterior tips of the body, respectively.</p></caption><graphic xmlns:xlink="http://www.w3.org/1999/xlink" xlink:href="zookeys-470-001-g003.jpg" position="float" orientation="portrait" xlink:type="simple" id="oo_36774.jpg"/></fig><p><italic>Cutaneous musculature</italic> (Figs <xref ref-type="fig" rid="F3">7–8</xref>). Three layers, viz. a thin subepithelial circular layer, followed by an oblique layer with decussate fibers and a thicker layer of longitudinal muscle. Dorsal and ventral cutaneous musculatures show similar height in the pre-pharyngeal region (10–13 µm thick in the holotype).</p><p><italic>Sensory organs</italic>. The auricular sensory organs are lined with densely ciliated, low cuboidal epithelium, with insunk nuclei. Few secretory cells open through this epithelium. The cutaneous musculature is very thin at the level of the sensory organs.</p><p><italic>Digestive system</italic> (Figs <xref ref-type="fig" rid="F2">5–6</xref>, <xref ref-type="fig" rid="F4">11–13</xref>). Pharynx cylindrical, non-pigmented; between about 1/4th and 1/6th of the body length. It is located in the posterior half or in the median third of the body (Figs <xref ref-type="fig" rid="F2">5–6</xref>). Mouth at the posterior end of the pharyngeal pouch (Fig. <xref ref-type="fig" rid="F4">11</xref>). Pharynx lined by cuboidal ciliated epithelium with insunk nuclei; pharyngeal lumen lined by non-ciliated, columnar epithelium with some insunk nuclei. Pharyngeal glands of the usual three types (xanthophil, cyanophil and erythrophil glands). Outer musculature of the pharynx constituted of a thin subepithelial layer of longitudinal muscle, followed by a thin layer of circular muscle, each about 4 µm thick in the holotype. Inner pharyngeal musculature composed of a thick subepithelial layer of circular muscle (30–60 µm thick in the holotype), followed by a layer of longitudinal muscle (15–20 µm thick in the holotype) (Figs <xref ref-type="fig" rid="F4">11–13</xref>). An esophagus, about 1/6 of the pharyngeal length, connects the pharynx with the intestine (Fig. <xref ref-type="fig" rid="F4">13</xref>). The esophagus is lined by a flat to cuboidal epithelium with insunk nuclei; it is coated with a thin muscularis containing circular fibers near the intestine, gradually becoming thicker towards the pharynx and similar to the inner pharyngeal musculature. Intestine with the usual tricladid form (Fig. <xref ref-type="fig" rid="F2">5</xref>), with the anterior intestinal trunk extending onto the posterior part of the brain.</p><fig id="F4" position="float" orientation="portrait"><label>Figures 11–13.</label><caption><p><italic><tp:taxon-name><tp:taxon-name-part taxon-name-part-type="genus">Girardia</tp:taxon-name-part> <tp:taxon-name-part taxon-name-part-type="species">multidiverticulata</tp:taxon-name-part></tp:taxon-name></italic>, holotype in sagittal section: <bold>11</bold> pharynx in general view <bold>12</bold> detail of pharyngeal musculature and glands <bold>13</bold> detail of the esophagus.</p></caption><graphic xmlns:xlink="http://www.w3.org/1999/xlink" xlink:href="zookeys-470-001-g004.jpg" position="float" orientation="portrait" xlink:type="simple" id="oo_36775.jpg"/></fig><!--PageBreak--><!--PageBreak--><p><italic>Male reproductive system</italic> (Figs <xref ref-type="fig" rid="F3">10</xref>, <xref ref-type="fig" rid="F5">14</xref>–<xref ref-type="fig" rid="F6">19</xref>, <xref ref-type="fig" rid="F7">24–26</xref>).</p><fig id="F5" position="float" orientation="portrait"><label>Figure 14.</label><caption><p><italic><tp:taxon-name><tp:taxon-name-part taxon-name-part-type="genus">Girardia</tp:taxon-name-part> <tp:taxon-name-part taxon-name-part-type="species">multidiverticulata</tp:taxon-name-part></tp:taxon-name></italic>: sagittal composite reconstruction of the copulatory apparatus of the holotype.</p></caption><graphic xmlns:xlink="http://www.w3.org/1999/xlink" xlink:href="zookeys-470-001-g005.jpg" position="float" orientation="portrait" xlink:type="simple" id="oo_36776.jpg"/></fig><fig id="F6" position="float" orientation="portrait"><label>Figures 15–20.</label><caption><p><italic><tp:taxon-name><tp:taxon-name-part taxon-name-part-type="genus">Girardia</tp:taxon-name-part> <tp:taxon-name-part taxon-name-part-type="species">multidiverticulata</tp:taxon-name-part></tp:taxon-name></italic>, holotype in sagittal section: <bold>15</bold> testes in the anterior body region <bold>16</bold> detail of the opening of a sperm duct into a diverticulum of the bulbar cavity <bold>17–18</bold> copulatory apparatus in general view <bold>19</bold> detail of the male copulatory organs <bold>20</bold> ovary.</p></caption><graphic xmlns:xlink="http://www.w3.org/1999/xlink" xlink:href="zookeys-470-001-g006.jpg" position="float" orientation="portrait" xlink:type="simple" id="oo_36777.jpg"/></fig><fig id="F7" position="float" orientation="portrait"><label>Figures 21–26.</label><caption><p><italic><tp:taxon-name><tp:taxon-name-part taxon-name-part-type="genus">Girardia</tp:taxon-name-part> <tp:taxon-name-part taxon-name-part-type="species">multidiverticulata</tp:taxon-name-part></tp:taxon-name></italic>, holotype in sagittal section (<bold>21–23</bold>); paratypes MZU PL.00186 in transverse section (<bold>24</bold>) and MZU PL.00184 in sagittal section (<bold>25–26</bold>): <bold>21</bold> detail of the copulatory bursa and its canal <bold>22</bold> detail of the proximal part of the female atrium <bold>23</bold> gonoduct <bold>24</bold> protruded penis papilla <bold>25–26</bold> male copulatory organs.</p></caption><graphic xmlns:xlink="http://www.w3.org/1999/xlink" xlink:href="zookeys-470-001-g007.jpg" position="float" orientation="portrait" xlink:type="simple" id="oo_36778.jpg"/></fig><p>Numerous testicular follicles, 100–200 µm in diameter in the holotype, arranged in one irregular row on each side of the body. They are situated mainly ventrally (Fig. <xref ref-type="fig" rid="F6">15</xref>), but may occupy the whole body height; some are situated dorsally. Testes extend from about 2 mm from the anterior tip in the holotype (equal to 16% of body length), just behind the brain, to the posterior end of the body (Fig. <xref ref-type="fig" rid="F3">10</xref>). Sperm ducts form spermiducal vesicles laterally to the pharynx, diminishing in diameter close to their opening into the bulbar cavity (Fig. <xref ref-type="fig" rid="F6">16</xref>). Laterally to the copulatory apparatus, they ascend, forming a loop, and turn anteriad. Sperm ducts separately penetrate the penis bulb, and open laterally into the large, branched bulbar cavity which contains vari<!--PageBreak-->ous irregular diverticula (Figs <xref ref-type="fig" rid="F5">14</xref>, <xref ref-type="fig" rid="F6">16</xref>, <xref ref-type="fig" rid="F6">18</xref>, <xref ref-type="fig" rid="F7">24–26</xref>). The short ejaculatory duct narrows towards its opening at the tip of the penis papilla. The latter is a stubby, symmetrical cone, obliquely oriented in the male atrium (Figs <xref ref-type="fig" rid="F5">14</xref>, <xref ref-type="fig" rid="F6">18–19</xref>, <xref ref-type="fig" rid="F7">25–26</xref>).</p><p>Sperm ducts lined with a ciliated, cuboidal epithelium, becoming flattened in the spermiducal vesicles; they are coated with a circular muscle layer (3 µm thick in the holotype). The large penis bulb consists of a loose connective tissue containing abundant gland necks of penis glands and interwoven muscle fibers (Figs <xref ref-type="fig" rid="F5">14</xref>, <xref ref-type="fig" rid="F6">16</xref>). Bulbar cavity lined with a non-ciliated, cuboidal to flat epithelium, underlain with a weak and inconspicuous muscle layer. Numerous penis glands with extrabulbar cell bodies and mixed secretion open into the bulbar cavity (Figs <xref ref-type="fig" rid="F5">14</xref>, <xref ref-type="fig" rid="F6">16–17</xref>). This secretion has a cyanophil external part and an erythrophil internal core. In addition, few erythrophil penis glands with extrabulbar cell bodies open into the bulbar cavity. Ejaculatory duct lined with non-ciliated, columnar epithelium, and surrounded by a thin muscularis (about 3 µm thick in the holotype) composed of a subepithelial layer of circular muscle and a layer of longitudinal muscle. Erythrophil glands have abundant openings into the distal, narrow portion of this duct (Fig. <xref ref-type="fig" rid="F6">19</xref>). Penis papilla covered with a non-ciliated, columnar epithelium that becomes flat towards the tip of the papilla. Muscularis of penis papilla (5–9 µm thick in the holotype) composed of <!--PageBreak--><!--PageBreak-->a thick subepithelial layer of circular fibres and a thin subjacent layer of longitudinal fibres (Fig. <xref ref-type="fig" rid="F6">19</xref>). Few penis glands with amorphous, cyanophil secretion and with fine granular, erythrophil secretion open through the epithelium of the penis papilla. Cyanophil glands with extrabulbar cell bodies; erythrophil glands with intrapapillar cell bodies. Male atrium lined with a non-ciliated, cuboidal to columnar epithelium, the cells of which have an irregular height and cyanophil cytoplasm (Fig. <xref ref-type="fig" rid="F6">19</xref>). The male atrial muscularis (4–5 µm thick in the holotype) is constituted of a thick subepithelial layer of circular fibres, followed by a thin layer of longitudinal fibres. Glands with cyanophil amorphous secretion and erythrophil glands with fine granular secretion open into the male atrium. Cyanophil glands with extrabulbar cell bodies, and erythrophil glands with subepithelial cell bodies.</p><p><italic>Female reproductive system</italic> (Figs <xref ref-type="fig" rid="F3">8</xref>, <xref ref-type="fig" rid="F5">14</xref>, <xref ref-type="fig" rid="F6">17</xref>, <xref ref-type="fig" rid="F6">20</xref>–<xref ref-type="fig" rid="F7">23</xref>).</p><p>Vitellaria well developed (Fig. <xref ref-type="fig" rid="F3">8</xref>), located between intestinal branches. Ovaries ovoid (Fig. <xref ref-type="fig" rid="F6">20</xref>), 150–200 µm in diameter in the holotype. They are situated dorsally to the ventral nerve cords, at about the same transversal level as the anteriormost testes and in close proximity to the brain (about 0.9 mm behind it in the holotype). Ovovitelline ducts arising from the lateral surface of the ovaries and running backwards dorsally to the nerve cords. At about the level of the gonoduct, the ovovitelline ducts turn medially, and separately open into the most distal, postero-ventral part of the bursal canal, in close proximity to each other. Copulatory bursa large and ovoid (Figs <xref ref-type="fig" rid="F5">14</xref>, <xref ref-type="fig" rid="F6">17</xref>). Bursal canal long, curving towards the ventral surface of the body and opening into the short female atrium (Figs <xref ref-type="fig" rid="F5">14</xref>, <xref ref-type="fig" rid="F6">17</xref>). Gonoduct almost straight (Fig. <xref ref-type="fig" rid="F5">14</xref>, <xref ref-type="fig" rid="F7">23</xref>).</p><p>Ovovitelline ducts lined with ciliated, cuboidal epithelium with insunk nuclei and covered mainly by circular muscle fibres (2–3 µm thick in the holotype). Copulatory bursa lined with non-ciliated, columnar epithelium composed of cells with erythrophil secretion and cells with heavily stained, cyanophil secretion; it is covered by a thin muscle coat constituted by interwoven longitudinal and circular muscle fibres (5–8 µm thick in the holotype). The bursa of the holotype contains sperm and cyanophil secretion in its lumen (Figs <xref ref-type="fig" rid="F6">17</xref>, <xref ref-type="fig" rid="F7">21</xref>); some spermatozoids are absorbed by its epithelial cells. Bursal canal lined with a ciliated, cuboidal to columnar epithelium with cyanophil cytoplasm (Fig. <xref ref-type="fig" rid="F7">21</xref>). The muscularis of the bursal canal (3–4 µm thick in the holotype) is constituted of interwoven circular and longitudinal muscle fibres (Fig. <xref ref-type="fig" rid="F7">21</xref>). There are some insunk nuclei and cell bodies of xanthophil glands around the copulatory bursa and bursal canal. Female atrium lined with a ciliated, tall columnar epithelium, the cells of which show irregular height. The muscularis of the female atrium (6 µm thick in the holotype) is constituted of a subepithelial layer of circular fibres, followed by a layer of longitudinal fibres (Fig. <xref ref-type="fig" rid="F7">22</xref>). Numerous glands with fine granular, erythrophil secretion (shell glands) and few cyanophil glands open into the female atrium. Gonoduct lined by ciliated, tall columnar epithelium, and coated with a subepithelial layer of circular muscle, followed by a layer of longitudinal muscle (about 9 µm thick in the holotype) (Fig. <xref ref-type="fig" rid="F7">23</xref>). Abundant cement glands with coarse granular, xanthophil secretion (Fig. <xref ref-type="fig" rid="F7">23</xref>) and numerous glands with heavily stained, cyanophil amorphous secretion discharge into the gonoduct. Both cell types have long cell necks and their <!--PageBreak--><!--PageBreak-->cell bodies are located in the mesenchyme. Few glands with fine, erythrophil secretion and subepithelial cell bodies also open into the gonoduct (Fig. <xref ref-type="fig" rid="F7">23</xref>).</p></tp:treatment-sec><tp:treatment-sec sec-type="Geographical distribution"><title>Geographical distribution.</title><p>Known only from the type-locality (“Buraco do Bicho” cave), Bodoquena Plateau, Mato Grosso do Sul, Brazil.</p></tp:treatment-sec><tp:treatment-sec sec-type="Variability"><title>Variability.</title><p>In paratype MZU PL.00186 with contracted body, the penis papilla protrudes into the gonoduct and the bulbar cavity formes two main proximal chambers and one large distal one (Fig. <xref ref-type="fig" rid="F7">24</xref>). The distal portion of the bursal canal and the female atrium of this paratype were elongated and protruded towards the ventral surface of the body (Fig. <xref ref-type="fig" rid="F7">24</xref>). Paratype MZU PL.00184 has a more elongate, conical and truncated penis papilla occupying almost the whole cavity of the male atrium (Fig. <xref ref-type="fig" rid="F7">25</xref>). Despite the fact that this specimen is mature, it has a small copulatory bursa with narrow cavity, probably due to a different physiological state in relation to the other specimens. In this paratype, stained with Hematoxyline/Eosine, the penis glands showed an amorphous, chromophobous secretion, shell glands were stained deep pink (Figs <xref ref-type="fig" rid="F7">25–26</xref>) and cement glands showed chromophobous, coarse granular secretion.</p></tp:treatment-sec><tp:treatment-sec><!--Section generated to contain objects referenced in tp:taxon-treatment.--><fig id="F2" position="float" orientation="portrait"><label>Figures 4–6.</label><caption><p><italic><tp:taxon-name><tp:taxon-name-part taxon-name-part-type="genus">Girardia</tp:taxon-name-part> <tp:taxon-name-part taxon-name-part-type="species">multidiverticulata</tp:taxon-name-part></tp:taxon-name></italic>: <bold>4</bold> photograph of a live specimen in ventral view soon after sampling <bold>5</bold> photograph of a live specimen, in ventral view, fed at the laboratory <bold>6</bold> photograph of a preserved specimen in ventral view. The tip of the pharynx is protruded (arrow) through the mouth. Scale bar for the Fig. <xref ref-type="fig" rid="F2">4</xref> not available.</p></caption><graphic xmlns:xlink="http://www.w3.org/1999/xlink" xlink:href="zookeys-470-001-g002.jpg" position="float" orientation="portrait" xlink:type="simple" id="oo_36773.jpg"/></fig></tp:treatment-sec></tp:taxon-treatment>
